# Supplementary material for: Establishment of methanogen bacterial interactions during the preweaning period of dairy cattle
Source: PLoS One. 2024 Sep 20;19(9):e0310648. doi: 10.1371/journal.pone.0310648 (PMC11414971; doi:10.1371/journal.pone.0310648)
Supplement: S2 Table — (CSV) [file pone.0310648.s002.csv]

sample.id	input	filtered	percentage.of.input.passed.filter	denoised	merged	percentage.of.input.merged	non.chimeric	percentage.of.input.non.chimeric	k__Archaea;p__Euryarchaeota;c__Methanobacteria;o__Methanobacteriales;f__Methanobacteriaceae;g__Methanobrevibacter	k__Archaea;p__Euryarchaeota;c__Methanobacteria;o__Methanobacteriales;f__Methanobacteriaceae;g__Methanosphaera
WD01	11113	9246	83.2	9242	8866	79.78	7450	67.04	7390	60
WD02	7249	5800	80.01	5791	5775	79.67	5772	79.62	5657	115
WD03	15237	13019	85.44	13010	12558	82.42	12279	80.59	12233	46
WD04	8322	6907	83	6901	6855	82.37	6729	80.86	6510	219
WD05	8667	6838	78.9	6773	6712	77.44	6652	76.75	5894	758
WD08	6218	5118	82.31	5115	4845	77.92	4837	77.79	4835	2
WD11	13687	12787	93.42	12781	12721	92.94	12403	90.62	11890	513
WD12	5120	4699	91.78	4697	4674	91.29	4674	91.29	4649	25
WD13	10652	9541	89.57	9527	9436	88.58	9197	86.34	7216	1981
WD14	9613	8768	91.21	8753	8716	90.67	8665	90.14	8662	3
WD15	6923	6212	89.73	6192	6179	89.25	6132	88.57	5906	0
WD16	10127	8646	85.38	8589	8552	84.45	8167	80.65	8162	5
WD17	5414	4834	89.29	4820	4812	88.88	4798	88.62	4784	14
WD18	12286	11119	90.5	11111	11085	90.22	11083	90.21	11078	5
WD19	11383	10421	91.55	10412	10393	91.3	10373	91.13	10371	2
WD20	8856	8094	91.4	8072	7738	87.38	7738	87.38	7736	2
WD21	9138	8180	89.52	8175	8143	89.11	8141	89.09	7822	319
WD22	6010	5437	90.47	5430	5400	89.85	5398	89.82	5279	119
WD23	11158	10403	93.23	10398	10328	92.56	10128	90.77	9745	383
WD24	14110	13011	92.21	12993	12915	91.53	12518	88.72	12136	382
WD25	7909	7009	88.62	7000	6854	86.66	6444	81.48	5681	763
WD26	10594	9608	90.69	9597	9560	90.24	9549	90.14	9325	224
WD27	9146	8266	90.38	8252	8220	89.88	8207	89.73	8046	161
WD28	13118	11843	90.28	11821	11752	89.59	11717	89.32	11046	671
WD29	10529	9532	90.53	9525	9423	89.5	9281	88.15	8036	1245
WD30	12019	10784	89.72	10774	10649	88.6	9926	82.59	9240	686
WD31	10164	9543	93.89	9515	9457	93.04	7625	75.02	4431	3194
WD32	11757	10913	92.82	10874	10744	91.38	9166	77.96	3373	5793
WD33	14525	13594	93.59	13579	13534	93.18	13337	91.82	13246	91
WD34	13297	12425	93.44	12417	12367	93.01	9833	73.95	6418	3415
WD35	11814	11119	94.12	11110	11052	93.55	10442	88.39	692	9750
WD36	9053	8318	91.88	8312	8256	91.2	7886	87.11	7588	298
WD37	9605	8771	91.32	8754	8710	90.68	8075	84.07	7667	408
WD38	12676	11787	92.99	11782	11670	92.06	10254	80.89	3817	6437
WD39	9245	8206	88.76	8191	8013	86.67	6215	67.23	2437	3778
WD40	10725	9958	92.85	9945	9847	91.81	8730	81.4	2319	6411
WD41	13887	12952	93.27	12935	12875	92.71	11793	84.92	4856	6937
WD42	12572	11757	93.52	11746	11702	93.08	11487	91.37	469	11018
WD43	10904	10194	93.49	10176	10112	92.74	8828	80.96	2062	6766
WD44	24109	22936	95.13	22906	22755	94.38	15870	65.83	8453	7417
WD45	16352	15482	94.68	15450	15394	94.14	14909	91.18	1526	13383
WD46	21032	19870	94.48	19852	19615	93.26	15885	75.53	4169	11716
WD47	19214	18285	95.16	18269	18157	94.5	16522	85.99	1879	14643
WD48	17159	16375	95.43	16363	16274	94.84	14919	86.95	928	13991
WD49	16579	15781	95.19	15771	15696	94.67	14546	87.74	1085	13461
WD50	13063	12411	95.01	12400	12327	94.37	10196	78.05	1508	8688
WD51	18150	17040	93.88	16851	16722	92.13	14233	78.42	4626	9607
WD52	11853	11235	94.79	11220	11120	93.82	9780	82.51	1494	8286
WD53	13310	12557	94.34	12550	12452	93.55	10122	76.05	2844	7278
WD54	15529	14748	94.97	14678	14482	93.26	9571	61.63	3796	5775
WD55	15148	14238	93.99	13911	13720	90.57	13614	89.87	59	13555
WD56	15124	14281	94.43	14237	14123	93.38	12669	83.77	1745	10924
WD57	11741	11046	94.08	11036	10916	92.97	9788	83.37	1094	8694
WD58	21194	19821	93.52	19811	19645	92.69	14868	70.15	7628	7240
WD59	17092	16101	94.2	16090	15950	93.32	13425	78.55	3510	9915
WD60	14359	13629	94.92	13621	13565	94.47	11678	81.33	4403	7275
